# Supplementary material for: A Mutation in the FAM83G Gene in Dogs with Hereditary Footpad Hyperkeratosis (HFH)
Source: PLoS Genet. 2014 May 15;10(5):e1004370. doi: 10.1371/journal.pgen.1004370 (PMC4022470; doi:10.1371/journal.pgen.1004370)
Supplement: Table S1 — Dogs used for whole genome sequencing. (XLSX) [file pgen.1004370.s002.xlsx]

## Sheet: Sequenced Dog Genomes
Table S1. Dogs used for whole genome sequencing.
Breed	Number of animals	Lab IDs	Remark
Australian Kelpie	1	AK_CW_305
Bearded Collie	4	BD016, BD036, BD052, BD085
Beagle	1	BE020
Border Collie	2	BC272, BC273
Dachshund	1	DH098
Dalmatian	2	DA_CW_79, DA_CW_80
Doberman Pinscher	3	DO159, DO242, DO263
German Shepherd	1	DS032
Entlebucher Mountain Dog	8	EN091, EN154, EN221, EN247, EN261, EN262, EN263, EN264
Kromfohrländer	1	KF042	Affected with hereditary footpad hyperkeratosis (HFH)
Labrador Retriever	2	LA882, LA900
Lagotto Romagnolo	3	LR390, LR433, LR494
Leonberger	3	LB111, LB214, LB1919
Malinois	2	MA008, MA094
Miniature Schnauzer	2	ZZ_CW_134, ZZ_CW_136
Nova Scotia Duck Tolling Retriever	1	NR_CWA_562
Pomeranian	1	ZS14
Perro de Agua Espanõl (Spanish Waterdog)	1	PE002
Rhodesian Ridgeback	2	RR123, RR224
Rottweiler	1	RO2
Saluki	1	SL006
Siberian Husky	2	KKH2684, SY001
West Highland White Terrier	1	WW64
Yorkshire Terrier	1	YT003
Total	47
